# Supplementary material for: Evaluating the impacts of microplastics on agricultural soil physical, chemical properties, and toxic metal availability: An emerging concern for sustainable agriculture
Source: PLoS One. 2025 Feb 6;20(2):e0304811. doi: 10.1371/journal.pone.0304811 (PMC11801572; doi:10.1371/journal.pone.0304811)
Supplement: S1 Data — (XLSX) [file pone.0304811.s004.xlsx]

## Sheet: Physico_Chemical_Properties
		Soil Type	MPs Type	pH		EC (mS/cm)		OC (%)		OM (%)		Bulk Density (g/mL)		Porosity (%)		Water Absorbtion Capasity (%)
				0.2% (w/w)	1% (w/w)	0.2% (w/w)	1% (w/w)	0.2% (w/w)	1% (w/w)	0.2% (w/w)	1% (w/w)	0.2% (w/w)	1% (w/w)	0.2% (w/w)	1% (w/w)	0.2% (w/w)	1% (w/w)
		Without Loaded Soil	PE	5.9	5.92	0.5733	0.4276	0.469	0.431	1.051	0.966	1.063	1.122	47.37	44.44	77	72
			PET	5.8	5.9	0.476	0.4718	0.391	0.469	0.875	1.051	1.092	1.263	49.91	43.75	68	60
			PS	6.22	6.85	0.4477	0.4195	0.447	0.422	1.001	0.945	1.01	1.11	40	34.07	65	59
			PA	5.6	5.91	0.4193	0.4035	0.406	0.484	0.91	1.085	1.122	1.195	48.99	46.75	73	65
			MIX	5.8	5.86	0.3998	0.4117	0.265	0.432	0.594	0.968	1.015	1.13	44.72	38.47	70	62
		Loaded Soil	PE	5.9	5.92	0.5733	0.4195	0.447	0.5	1.001	1.121	1.07	1.15	47.03	43.07	72	69
			PET	5.8	5.9	0.4276	0.4193	0.453	0.406	1.015	0.91	1.099	1.25	49.59	42.66	64	59
			PS	6.22	6.85	0.476	0.4035	0.469	0.517	1.051	1.158	1.03	1.13	38.81	32.87	62	57
			PA	5.6	5.91	0.4718	0.3998	0.5	0.203	1.121	0.455	1.14	1.2	48.18	45.45	67	62
			MIX	5.8	5.86	0.4477	0.4117	0.375	0.469	0.84	1.051	1.03	1.17	43.91	36.29	66	60

## Sheet: Metals
	Soil Type	MPs Type	Cd (mg/kg, change %)			Cr (mg/kg, change %)			Pb (mg/kg, change %)
			Control	0.2% (w/w)	1% (w/w)	Control	0.2% (w/w)	1% (w/w)	Control	0.2% (w/w)	1% (w/w)
	Without Contaminated Soil	PE	0.44316	0.43331; 2%	0.41949; 5%	36.9747	29.171; 21%	27.6209; 25%	4.8262	3.8262; 21%	2.2457; 53%
		PET		0.42762; 3%	0.41934; 5%		28.7927; 22%	28.0243; 24%		3.99; 17%	3.19289; 34%
		PS		0.42597; 3%	0.40353; 9%		30.0582; 19%	28.1134; 24%		4.056; 16%	3.55323; 26%
		PA		0.42175; 5%	0.39976; 10%		30.3282; 18%	27.56; 25%		4.94047; 2%	3.8682; 20%
		MIX		0.43765; 1%	0.41168; 7%		29.8547; 19%	27.6047; 25%		3.03807; 37%	2.94528; 39%
	Contaminated Soil	PE	7.64004	7.36367; 3%	7.34771; 4%	57.7969	55.5962; 4%	55.5402; 4%	46.8095	32.2183; 31%	28.3204; 39%
		PET		7.1871; 6%	7.44566; 3%		57.1152; 1%	53.4621; 8%		33.7896; 29%	30.2162; 35%
		PS		6.65254; 13%	5.45419; 29%		54.4314; 6%	51.1023; 12%		23.7114; 49%	22.3596; 52%
		PA		7.13043; 7%	6.41443; 16%		57.5032; 1%	53.7779; 7%		32.5457; 30%	31.0473; 34%
		MIX		6.89634; 10%	5.17611; 32%		56.6051; 2%	55.7686; 4%		28.1269; 40%	27.0645; 42%
	Soil Type	MPs Type	Ni (mg/kg, change %)			Zn (mg/kg, change %)			Cu (mg/kg, change %)
			Control	0.2% (w/w)	1% (w/w)	Control	0.2% (w/w)	1% (w/w)	Control	0.2% (w/w)	1% (w/w)
	Without Contaminated Soil	PE	26.2923	25.3036; 4%	23.4634; 11%	110.813	103.034; 7%	107.93; 2%	26.0186	24.9321; 4%	24.7103; 5%
		PET		25.4176; 3%	24.5601; 7%		75.1659; 32%	108.632; 2%		23.5613; 9%	22.0929; 15%
		PS		25.3065; 4%	23.5007; 11%		74.0876; 33%	104.881; 5%		22.1667; 15%	21.4114; 18%
		PA		25.4808; 3%	23.6483; 10%		69.7237; 37%	104.96; 5%		21.5108; 17%	20.4538; 21%
		MIX		25.634; 3%	24.9947; 5%		65.6048; 41%	109.195; 1%		23.811; 8%	22.4527; 14%
	Contaminated Soil	PE	68.9043	64.6364; 6%	64.2021; 7%	204.56	136.441; 33%	191.46; 6%	94.3224	79.9393; 15%	78.8576; 16%
		PET		62.0824; 10%	61.1784; 11%		133.01; 35%	199.027; 3%		91.7539; 3%	89.324; 5%
		PS		61.2754; 11%	60.8459; 12%		135.039; 34%	202.301; 1%		83.7122; 11%	82.7641; 12%
		PA		60.8356; 12%	59.0833; 14%		128.742; 37%	198.484; 3%		88.4868; 6%	86.2576; 9%
		MIX		62.6746; 9%	61.1522; 11%		122.777; 40%	203.772; .5%		80.47; 15%	76.859; 19%

## Sheet: Nutrients
	Soil Type	MPs Type	Na (mg/kg)			Ca (mg/kg)			Mg (mg/kg)
			Control	0.2% (w/w)	1% (w/w)	Control	0.2% (w/w)	1% (w/w)	Control	0.2% (w/w)	1% (w/w)
	Without Loaded Soil	PE	473.678	464.387	469.793	266.813	257.675	264.359	1682.86	1677.34	1681.05
		PET	473.678	390.277	468.034	266.813	246.423	265.305	1682.86	1655.72	1675.99
		PS	473.678	357.699	445.204	266.813	220.967	264.432	1682.86	1631.6	1681.44
		PA	473.678	384.16	473.565	266.813	228.301	263.876	1682.86	1627.53	1680.07
		MIX	473.678	394.252	471	266.813	157.131	256.675	1682.86	1602.73	1677
	Loaded Soil	PE	488.599	398.497	481.961	227.274	213.18	219.02	1701.3	1660.25	1693.59
		PET	488.599	403.473	482.058	227.274	176.353	224.029	1701.3	1639.59	1700.36
		PS	488.599	397.415	473.291	227.274	188.493	221.819	1701.3	1592.48	1700.58
		PA	488.599	361.499	403.65	227.274	216.597	225.818	1701.3	1643.04	1698.08
		MIX	488.599	391.459	477.888	227.274	215.823	212.803	1701.3	1591.69	1697.45
	Soil Type	MPs Type	NO3- (mg/kg)			PO43- (mg/kg)			NH4+ (mg/kg)
			Control	0.2% (w/w)	1% (w/w)	Control	0.2% (w/w)	1% (w/w)	Control	0.2% (w/w)	1% (w/w)
	Without Loaded Soil	PE	200	181.8	195.2	19.5	15.2	18.1	9.3	4.83	6.83
		PET	200	172.87	183.1	19.5	16.5	17.5	9.3	6.67	7.167
		PS	200	176.67	190.33	19.5	13.67	18.67	9.3	5.167	6.167
		PA	200	162.67	179.33	19.5	14.83	18.5	9.3	6.83	8.5
		MIX	200	198.56	166.67	19.5	15.33	16.33	9.3	5.5	6.33
	Loaded Soil	PE	263.33	209.88	239.33	17	14.34	15.83	8	5.32	7.33
		PET	263.33	189.11	238	17	11.39	14.5	8	4.97	6.8
		PS	263.33	153.33	229.87	17	14.19	16.5	8	6.22	7.29
		PA	263.33	144.29	231.33	17	13.87	14.83	8	6.13	7.1
		MIX	263.33	152.99	201.8	17	13.99	15.3	8	3.98	6.25
